# Supplementary material for: Analysis of SLC26A4, FOXI1, and KCNJ10 Gene Variants in Patients with Incomplete Partition of the Cochlea and Enlarged Vestibular Aqueduct (EVA) Anomalies
Source: Int J Mol Sci. 2022 Dec 6;23(23):15372. doi: 10.3390/ijms232315372 (PMC9740095; doi:10.3390/ijms232315372)
Supplement: Supplementary file 1 [file ijms-23-15372-s001.zip]

Archive with 1 entries (1 files):
- ijms-1952850-supplementary.pdf
